# Supplementary material for: Integrated Bulk Segregant Analysis, Fine Mapping, and Transcriptome Revealed QTLs and Candidate Genes Associated with Drought Adaptation in Wild Watermelon
Source: Int J Mol Sci. 2023 Dec 20;25(1):65. doi: 10.3390/ijms25010065 (PMC10779233; doi:10.3390/ijms25010065)
Supplement: Supplementary file 1 [file ijms-25-00065-s001.zip]

Archive with 2 entries (2 files):
- Supp Figures.pdf
- Supp. Tables.xlsx
