# Supplementary material for: Integrated Bulk Segregant Analysis, Fine Mapping, and Transcriptome Revealed QTLs and Candidate Genes Associated with Drought Adaptation in Wild Watermelon
Source: Int J Mol Sci. 2023 Dec 20;25(1):65. doi: 10.3390/ijms25010065 (PMC10779233; doi:10.3390/ijms25010065)
Supplement: Supplementary file 1 [file ijms-25-00065-s001.zip › Supp. Tables.xlsx]

## Sheet: Table S1
Table S1. Summary of sequencing data quality and reads vs. reference genome
Sample	Raw Base (bp)	Clean Base (bp)	Effective Rate (%)	Error Rate (%)	Q20 (%)	Q30 (%)	GC Content (%)	Mapped reads	Total reads	Mapping rate (%)
ZJU196	5485248600	5472379500	99.77	0.03	97.44	93.28	36.39	32439337	36482530	88.92
ZJU076	5550253200	5536805700	99.76	0.03	97.22	92.94	37.34	25183247	36912038	68.23
Low-Pool	11356044900	11292181200	99.44	0.03	97.25	93.11	42.75	71491642	75281208	94.97
High-Pool	10672907100	10646821800	99.76	0.03	97.39	93.15	37.73	67666874	70978812	95.33
Total	33064453800	32948188200

## Sheet: Table S2.
Table S2. QTLs associated with root drought adaptation in watermelon
CHROM	qtl	start	end	length	nSNPs	peak ΔSNP	max Gprime	sd Gprime	mean Pval	mean Qval
Chr01	1	31601839	32694379	1092540	2670	-0.428555	8.71236	0.400523	3.33167e-05	0.0448548
Chr02	1	3943142	4743502	800360	1265	-0.395077	7.63256	0.106196	6.88188e-05	0.0494162

## Sheet: Table S3
Table S3. Validation of the detected QTLs through haplotype analysis using six Kompetitive allele specific PCR (KASP) markers for each QTL in 305 F2 individuals
	Root traits				qNLR_Dr. Chr01						qNLR_Dr. Chr02
Sample ID	PRL (cm)	TRS (cm)	LRS (cm)	NLR	31646938	31882493	32079896	32348964	32536002	32649039	3946322	4131002	4268976	4380282	4495319	4729216
65	7.35271	7.35271	0	0	1	1	1	1	1	1	1	1	1	1	1	1
206	7.6028	7.6028	0	0	1	1	1	1	1	1	0	0	0	0	0	0
134	9.00973	9.18367	0.173945	2	2	2	2	2	1	1	0	0	0	0	0	0
45	9.24079	10.0633	0.822466	3	0	0	0	0	0	0	0	0	0	0	0	0
9	5.80976	7.30593	1.49617	5	2	2	2	2	1	1	0	0	0	0	0	0
99	10.2622	12.0096	1.7474	5	1	1	1	1	1	1	1	1	1	1	1	1
304	6.22802	7.71657	1.48855	5	1	1	1	1	1	1	0	0	0	0	0	0
57	11.0171	14.2641	3.24704	6	1	1	1	1	1	1	2	2	2	2	2	2
209	7.94882	11.4418	3.49297	6	1	1	1	1	1	1	0	0	0	0	0	0
30	8.33622	11.6692	3.33298	7	1	1	1	1	1	1	1	1	1	1	1	1
48	10.7407	19.9108	9.17015	7	1	1	1	1	1	1	0	0	0	0	0	0
90	8.07792	12.6267	4.54876	7	1	1	1	1	1	1	0	0	0	0	0	0
128	5.71964	9.65783	3.93819	7	1	1	1	1	1	1	0	0	0	0	0	0
164	8.50206	13.7203	5.21826	7	0	0	0	0	0	0	0	0	0	0	0	0
75	6.80648	16.8096	10.0031	8	0	0	1	1	1	1	1	1	1	1	1	1
237	7.45505	12.6611	5.20609	8	2	2	2	2	2	2	0	0	0	0	0	0
50	5.95895	15.5807	9.62176	9	1	1	1	1	1	1	1	1	1	1	1	1
94	8.43403	13.7892	5.35512	9	1	1	1	1	1	1	1	1	1	1	1	1
155	6.79965	10.8826	4.08293	9	1	1	1	1	1	1	0	0	0	0	0	0
208	10.2802	14.9496	4.66939	9	2	2	2	2	2	2	0	0	0	0	0	0
289	8.03161	14.6727	6.64109	9	0	0	0	0	0	0	0	0	0	0	0	0
54	10.3604	17.5934	7.23291	10	2	2	2	2	1	2	2	2	2	2	2	2
270	9.28262	13.354	4.07137	10	1	1	1	1	1	1	0	0	0	0	0	0
43	6.73284	12.163	5.43012	11	1	1	1	1	1	1	1	1	1	1	1	1
130	7.25052	10.6351	3.38459	11	1	1	1	1	1	1	0	0	0	0	0	1
282	9.17507	19.7795	10.6044	11	0	0	0	0	0	0	2	2	2	2	2	2
18	7.0998	17.5154	10.4156	12	2	2	2	2	2	2	0	0	0	0	0	0
52	6.69967	9.14284	2.44316	12	1	1	1	1	1	1	1	1	1	1	1	1
59	7.34687	13.0708	5.7239	12	1	1	1	1	1	1	2	2	2	2	2	2
64	6.1093	13.1404	7.03106	12	1	1	1	1	1	1	0	0	0	1	1	1
117	4.43353	12.0847	7.65116	12	1	1	1	1	1	1	2	2	2	2	2	2
163	8.53073	11.9111	3.38033	12	1	1	1	1	1	1	0	0	0	0	0	0
246	5.62982	7.87761	2.24779	12	1	1	1	1	1	1	0	0	0	0	0	0
299	6.45694	9.22916	2.77222	12	2	2	2	2	2	2	1	1	1	1	1	1
44	7.78586	10.9047	3.11881	13	0	0	0	0	0	0	0	0	1	1	1	1
96	7.39609	19.832	12.436	13	1	1	1	1	1	1	1	1	1	1	1	1
102	8.65415	11.6784	3.02428	13	0	0	0	0	0	0	0	0	0	0	0	0
106	9.25774	24.5167	15.259	13	2	2	2	2	2	2	1	1	1	1	1	1
174	5.47456	10.6778	5.20323	13	2	2	2	2	2	2	1	1	1	1	1	1
297	7.41838	22.4761	15.0577	13	1	1	1	1	1	1	1	1	1	1	1	1
67	7.94151	14.7698	6.82826	14	1	1	1	1	1	1	0	1	1	1	1	1
144	6.88969	14.2642	7.37451	14	2	2	2	2	2	2	2	2	2	2	2	2
180	5.51529	16.8187	11.3034	14	1	1	1	1	1	1	2	2	2	2	2	2
224	6.14036	15.1382	8.99786	14	2	2	2	2	2	2	0	0	0	0	0	0
241	5.91699	11.6893	5.77228	14	1	1	1	1	1	1	1	1	1	1	1	1
245	6.14985	13.0913	6.94149	14	1	1	1	1	1	1	1	1	1	1	1	0
272	8.19823	22.042	13.8438	14	0	0	0	0	0	0	0	0	0	0	0	0
60	7.44405	14.9505	7.50641	15	1	1	1	1	1	1	2	2	2	2	2	2
84	7.42829	12.5908	5.16253	15	1	1	1	1	1	1	0	0	0	0	0	0
111	7.28848	19.6808	12.3924	15	0	0	0	0	0	0	1	1	1	1	1	1
115	4.07909	9.78998	5.71089	15	1	1	1	1	1	1	1	1	1	1	1	1
121	7.23238	17.0266	9.79419	15	2	2	2	2	2	2	2	2	2	2	2	2
150	8.27581	21.3299	13.0541	15	1	1	0	0	0	0	0	0	0	0	0	0
169	10.6101	16.886	6.27597	15	2	2	2	2	2	2	1	1	1	1	1	1
188	7.0021	13.8254	6.82329	15	1	1	1	1	1	1	1	1	1	1	1	1
198	5.03075	9.17072	4.13997	15	0	0	0	0	0	0	2	2	2	2	2	2
244	6.82597	16.132	9.30604	15	1	1	1	1	1	1	2	2	2	2	2	2
261	6.62049	17.8364	11.2159	15	1	1	1	1	1	1	2	2	2	2	2	2
267	5.10099	8.56004	3.45905	15	0	0	0	0	0	0	2	2	2	2	2	2
22	8.28644	20.6081	12.3216	16	1	1	1	1	1	1	1	1	1	1	1	1
62	6.9418	23.4831	16.5413	16	1	1	1	1	1	1	0	0	1	1	1	1
69	8.47713	28.0533	19.5762	16	1	1	1	1	1	1	2	2	2	2	2	2
83	7.32072	18.6713	11.3506	16	2	2	2	2	2	2	1	1	1	1	1	1
87	9.18794	19.9454	10.7574	16	2	2	2	2	2	2	1	1	1	1	1	1
93	6.27554	16.1467	9.87117	16	1	1	1	1	1	1	2	2	2	2	2	2
137	7.13379	23.0059	15.8721	16	1	1	1	1	1	1	1	1	1	1	1	1
141	6.33495	14.2449	7.90993	16	1	1	1	1	1	1	0	0	0	0	0	0
178	6.16985	16.0609	9.89107	16	2	2	2	2	2	2	1	1	1	1	1	1
187	5.81129	19.2279	13.4166	16	1	1	1	1	1	1	1	1	1	1	1	1
195	7.227	17.191	9.96404	16	1	1	1	1	1	1	0	0	0	0	0	1
204	8.44736	25.4261	16.9787	16	1	1	1	1	1	1	2	2	2	2	2	2
205	6.71221	16.4233	9.71107	16	1	1	1	1	1	1	1	1	1	1	1	1
221	6.94565	31.7544	24.8087	16	2	2	1	1	1	1	1	1	1	1	1	1
253	6.62502	17.1001	10.4751	16	1	1	1	1	1	1	0	0	0	0	0	0
285	7.069	14.453	7.384	16	0	0	0	0	0	0	1	1	1	1	1	1
301	8.89155	21.8384	12.9469	16	1	1	1	1	1	1	1	1	1	1	1	1
303	6.48971	14.3119	7.82221	16	2	2	2	2	2	2	2	2	2	2	2	2
4	10.6754	20.7155	10.0401	17	1	1	1	1	1	1	1	1	1	1	1	1
61	8.64632	19.8496	11.2033	17	0	0	0	0	0	0	1	1	1	1	1	1
82	8.69299	34.2042	25.5112	17	1	1	1	1	1	1	1	1	1	1	1	1
100	8.8999	23.4365	14.5366	17	1	1	1	1	1	1	0	0	0	0	0	0
126	6.44085	14.636	8.19519	17	2	2	2	2	2	2	1	1	1	1	1	1
129	7.36663	19.036	11.6693	17	1	1	1	1	1	1	2	2	2	2	2	2
170	6.21896	11.3316	5.1126	17	1	1	1	1	1	1	1	1	1	1	1	1
171	8.66465	32.8087	24.144	17	2	2	2	2	2	2	1	1	1	1	1	1
249	5.30706	18.5032	13.1962	17	1	1	1	1	1	1	0	0	0	0	0	0
250	5.64172	24.9222	19.2805	17	1	1	1	1	1	1	1	1	1	1	1	1
263	7.42186	24.6241	17.2022	17	1	1	1	1	1	1	2	2	2	2	2	2
274	7.17089	25.7407	18.5698	17	0	0	0	0	0	0	1	1	1	1	1	1
300	8.38303	16.4379	8.05484	17	0	0	0	0	0	0	1	1	1	1	1	1
112	8.81435	21.183	12.3686	18	2	2	2	2	2	2	2	2	2	2	2	2
148	6.77169	19.8316	13.0599	18	2	2	2	2	2	2	2	2	2	2	2	2
177	6.05992	27.1877	21.1278	18	2	2	2	2	2	2	0	0	0	0	0	0
192	7.15424	29.7423	22.5881	18	0	0	0	0	0	0	1	1	1	1	1	1
194	7.35764	19.059	11.7014	18	0	0	0	0	0	0	2	2	2	2	2	2
218	6.9204	21.5463	14.6259	18	1	1	1	1	1	1	1	1	1	1	1	1
12	9.0462	26.8448	17.7986	19	1	1	1	1	1	1	1	1	1	1	1	1
35	6.53215	25.9126	19.3804	19	1	1	1	1	1	1	2	2	2	2	2	2
95	6.55133	23.257	16.7056	19	1	1	1	1	1	1	1	1	1	1	1	1
98	7.44984	25.5823	18.1325	19	1	1	1	1	1	1	1	1	1	1	1	1
101	6.63315	20.2229	13.5897	19	1	1	1	1	1	1	1	1	1	1	1	1
139	5.79641	18.0043	12.2079	19	1	1	1	1	1	1	1	1	1	1	1	1
154	7.77916	28.859	21.0798	19	1	1	1	1	1	1	1	1	1	1	1	1
160	5.42453	22.5358	17.1112	19	1	1	1	1	1	1	2	2	2	2	2	2
179	6.03123	14.8731	8.84186	19	1	1	1	1	1	1	0	0	0	0	0	0
199	7.71954	25.9122	18.1927	19	1	1	1	1	1	1	1	1	1	1	1	1
203	7.87135	36.1263	28.255	19	1	1	1	1	1	1	1	1	1	1	1	1
222	7.13653	27.9551	20.8185	19	2	2	2	2	2	2	1	1	1	1	1	1
239	5.1747	16.3322	11.1575	19	0	0	0	0	0	0	1	1	1	1	1	1
240	6.71303	21.6543	14.9413	19	1	0	0	0	0	0	1	1	1	1	1	1
28	8.06927	22.1389	14.0697	20	1	1	1	1	1	1	1	1	1	1	1	1
56	5.91053	23.6261	17.7156	20	1	1	1	1	1	1	2	2	2	2	2	2
107	10.6116	32.4927	21.8811	20	0	0	0	0	0	0	1	1	1	1	1	1
110	7.18862	27.2176	20.029	20	0	0	0	0	0	0	0	0	0	0	0	0
116	3.04838	16.8489	13.8005	20	2	2	2	2	2	2	0	0	0	0	0	0
167	8.63601	23.9526	15.3166	20	1	1	1	1	1	1	1	1	1	1	1	1
172	10.0473	21.9452	11.8979	20	0	0	0	0	0	0	1	1	1	1	1	0
281	9.14534	31.6609	22.5155	20	0	0	0	0	0	0	1	1	1	1	1	1
113	7.13397	37.2111	30.0771	21	1	1	1	1	1	1	0	0	0	0	0	0
119	9.00497	25.0064	16.0015	21	0	0	0	0	0	0	2	2	2	2	2	2
131	6.87201	18.0156	11.1436	21	1	1	1	1	1	1	2	2	2	2	2	2
193	8.16834	38.8685	30.7002	21	1	1	1	1	1	1	0	0	0	0	0	0
197	8.04421	22.304	14.2597	21	2	2	2	2	2	2	0	0	0	0	0	0
216	7.04983	29.1334	22.0836	21	1	1	1	1	1	1	1	1	1	1	1	1
266	6.32683	19.8059	13.479	21	1	1	1	1	1	1	1	1	1	1	1	1
273	5.59413	25.1693	19.5752	21	2	2	2	2	2	2	1	1	1	1	1	1
275	6.98841	26.5001	19.5117	21	1	2	2	2	2	2	0	0	0	0	0	0
293	7.35625	25.5893	18.233	21	2	2	2	2	2	2	1	2	2	2	2	2
63	5.98496	35.4172	29.4323	22	2	2	2	2	2	2	1	1	1	1	1	1
89	8.67113	37.3512	28.6801	22	2	2	2	2	2	2	0	0	0	0	0	0
152	8.49385	28.959	20.4651	22	0	0	0	0	0	0	1	1	1	1	1	1
36	5.81249	30.5257	24.7132	23	1	1	1	1	1	1	1	1	2	2	2	2
85	5.95966	32.1435	26.1838	23	1	1	1	1	1	1	1	1	1	1	1	1
135	6.03241	19.0388	13.0064	23	0	0	0	0	0	0	0	0	0	0	0	0
175	8.47409	24.5426	16.0685	23	1	1	1	1	1	1	1	1	1	1	1	1
27	7.36642	37.1833	29.8169	24	1	1	1	1	1	1	0	1	1	1	1	1
34	6.25624	25.6211	19.3648	24	0	0	0	0	0	0	2	2	2	2	2	2
16	10.0236	55.1655	45.1419	25	1	1	1	1	1	1	2	2	2	2	2	2
190	10.0323	35.1151	25.0828	25	2	2	2	2	2	2	0	0	0	0	0	0
202	5.87958	29.8094	23.9298	25	1	1	1	1	1	1	0	0	0	0	0	0
181	8.5817	33.7885	25.2068	26	1	1	1	1	1	1	0	0	0	0	0	0
191	6.19232	48.4183	42.2259	26	2	2	2	2	2	2	1	1	1	1	1	1
212	9.34804	30.0778	20.7298	26	1	1	0	0	0	0	2	2	2	2	2	2
242	8.05439	30.9358	22.8815	26	1	2	2	2	2	2	0	0	0	0	0	0
24	7.46951	48.4683	40.9988	27	2	2	2	2	2	2	1	1	1	1	1	1
47	10.3284	34.0106	23.6822	27	1	2	2	2	2	2	0	0	0	0	0	0
88	8.02853	28.0859	20.0574	27	2	2	2	2	2	2	1	1	1	1	1	1
161	8.46951	43.5339	35.0644	27	1	1	1	1	1	1	1	1	1	1	1	1
200	9.18904	39.0128	29.8238	27	0	0	1	1	1	1	1	1	1	1	1	1
232	7.20527	30.3905	23.1852	27	2	2	2	2	2	2	1	1	1	1	1	1
302	6.64806	26.3129	19.6648	27	1	1	1	1	1	1	1	1	1	1	1	1
1	8.23798	29.214	20.976	28	1	1	1	1	1	1	2	2	2	2	2	2
32	8.54114	22.0364	13.4953	28	1	1	1	1	1	1	1	1	1	1	1	1
58	6.1943	39.2432	33.0489	28	1	1	1	1	1	1	1	1	1	1	1	1
76	7.72788	45.9376	38.2097	28	2	2	2	2	2	2	0	0	0	0	0	0
210	6.80609	30.9786	24.1725	28	1	1	1	1	1	1	1	1	1	1	1	1
219	8.5841	50.8846	42.3005	28	2	2	2	2	2	2	1	1	1	1	1	1
229	6.46477	40.0311	33.5663	28	2	2	2	2	2	2	1	1	1	1	1	1
235	9.4857	35.1557	25.67	28	1	1	1	1	1	1	1	1	1	1	1	1
277	9.06508	37.1796	28.1145	28	2	2	2	2	2	2	1	1	1	1	1	1
26	9.81594	34.9123	25.0964	29	2	2	2	2	2	2	0	0	0	0	0	0
80	8.49355	35.5968	27.1032	29	2	2	2	2	2	2	2	2	2	2	2	2
185	6.62654	27.1466	20.52	29	1	1	1	1	1	1	1	1	1	1	1	1
227	6.97441	59.4512	52.4768	29	2	2	2	2	2	2	1	1	1	1	1	1
21	8.26211	32.0715	23.8094	30	1	1	1	1	1	1	1	1	1	1	1	1
72	7.65246	33.595	25.9426	30	1	1	1	1	1	1	1	2	2	2	2	2
108	10.3098	37.2353	26.9255	30	2	2	2	2	2	2	1	1	1	1	1	1
132	7.39647	27.9166	20.5201	30	2	2	2	2	2	2	0	0	0	0	0	0
184	9.04064	49.4387	40.3981	30	1	1	1	1	1	1	0	0	0	0	0	0
189	6.61064	48.9938	42.3832	30	2	2	2	2	2	2	1	1	1	1	1	1
196	10.6342	37.6129	26.9787	30	1	1	1	1	1	1	2	2	2	2	2	2
230	6.26572	27.9037	21.638	30	1	1	1	1	1	1	1	1	1	1	1	1
223	8.51313	37.9117	29.3986	31	2	2	2	2	2	2	0	0	0	0	0	0
23	7.22229	29.5493	22.327	32	2	2	2	2	2	2	1	1	1	1	1	1
40	7.10698	53.9038	46.7968	32	2	2	2	2	2	2	2	1	1	1	1	1
114	9.00918	42.588	33.5789	32	1	1	1	1	1	1	1	1	1	1	1	1
142	5.86173	52.6839	46.8222	32	2	2	2	2	2	2	2	2	2	2	2	2
149	8.68089	33.4853	24.8044	32	1	1	1	1	1	1	1	1	1	1	1	1
157	5.48514	51.3239	45.8388	32	2	2	2	2	2	2	2	2	2	2	2	2
49	6.45319	46.8364	40.3832	33	2	2	2	2	2	2	0	0	0	0	0	0
120	8.9769	56.4432	47.4663	33	1	1	1	1	1	1	2	2	2	2	2	2
173	10.1485	38.0943	27.9458	33	2	2	2	2	2	2	2	2	2	2	2	2
147	7.24199	48.9316	41.6896	34	2	2	2	2	2	2	1	1	1	1	1	1
29	7.0905	42.31	35.2195	35	1	1	1	2	2	2	2	2	2	2	2	2
33	8.2171	36.2529	28.0358	35	1	1	1	1	1	1	1	1	1	1	1	1
46	9.16312	42.3649	33.2018	35	0	0	0	0	0	0	0	0	0	0	0	0
51	7.35654	31.6901	24.3336	35	1	1	1	1	1	1	1	1	1	1	1	1
127	7.81119	22.6497	14.8386	35	1	1	1	1	1	1	2	1	1	1	1	1
215	9.75854	42.3482	32.5897	35	1	1	1	1	0	0	1	1	1	1	1	1
11	12.3871	74.5976	62.2105	36	2	2	2	2	2	2	1	1	1	1	1	1
20	7.73653	45.8704	38.1339	36	1	1	1	1	1	1	1	1	1	1	1	1
31	8.77378	28.6594	19.8856	36	1	1	1	1	1	0	2	2	2	2	2	2
73	10.4223	50.2035	39.7813	36	2	2	2	2	2	2	0	0	0	0	0	0
77	6.15132	51.296	45.1447	36	2	2	2	2	2	2	0	0	0	0	0	0
91	6.45835	56.6284	50.1701	36	2	2	2	2	2	2	1	1	1	1	1	1
118	8.20384	39.5167	31.3129	36	1	1	1	1	1	1	1	1	1	1	1	1
225	5.97336	49.876	43.9026	36	1	1	1	1	1	1	1	1	1	1	1	1
283	7.20915	36.9279	29.7187	36	1	1	1	1	1	1	2	2	2	2	2	2
5	9.76352	31.62	21.8565	37	1	1	1	1	1	1	1	1	1	1	1	1
14	7.96889	79.9145	71.9456	37	2	2	2	2	2	2	2	2	2	2	2	2
39	7.02115	44.178	37.1568	37	2	2	2	2	2	2	1	1	1	1	1	1
74	7.07049	41.2816	34.2111	37	2	2	2	2	2	2	2	2	2	2	2	2
105	9.24884	45.9346	36.6857	37	2	2	2	2	2	2	1	1	1	1	2	2
123	7.75733	39.8588	32.1015	37	1	1	1	1	1	1	1	1	1	0	0	0
136	7.31285	45.1785	37.8657	37	0	0	0	0	0	0	1	1	1	1	1	1
201	7.46174	43.3724	35.9107	37	2	2	2	2	2	2	1	1	1	1	1	1
207	5.4094	47.3439	41.9345	37	2	2	2	2	2	2	2	2	2	2	2	2
217	14.987	62.2864	47.2995	37	2	2	2	2	2	2	0	0	0	0	0	0
248	8.95908	33.2151	24.256	37	1	1	1	1	1	0	0	0	0	0	0	0
256	8.263	50.2778	42.0148	37	2	2	2	2	2	2	1	1	1	1	1	1
258	7.18436	48.0679	40.8836	37	1	1	1	1	1	1	2	2	2	2	2	2
287	8.84802	33.6568	24.8088	37	2	2	2	2	2	2	1	1	1	1	1	1
10	7.36779	41.8337	34.466	38	1	1	1	1	1	1	0	0	0	0	0	0
25	9.83407	37.9295	28.0954	38	1	1	1	1	1	1	2	2	2	2	2	2
66	9.4233	52.5226	43.0993	38	2	2	2	2	2	2	0	0	0	0	0	0
68	8.11948	50.9767	42.8572	38	2	2	2	2	1	1	0	0	0	0	0	0
81	8.35568	45.7021	37.3464	38	2	2	2	2	2	2	2	2	2	2	2	2
143	8.95012	50.3599	41.4098	38	1	1	1	1	1	1	0	0	1	1	1	1
151	7.67233	55.3928	47.7205	38	2	2	2	2	2	2	1	1	1	1	1	1
233	7.14389	75.9231	68.7792	38	2	2	2	2	2	2	1	1	1	1	1	1
265	6.79444	54.3539	47.5595	38	1	1	1	1	1	1	1	1	1	1	1	1
276	7.17502	38.8784	31.7034	38	1	1	1	1	1	1	1	1	1	2	2	2
103	11.4117	47.6314	36.2197	39	2	2	2	2	2	2	0	0	0	0	0	1
211	8.37918	48.386	40.0069	39	1	1	1	1	1	1	1	1	1	1	1	1
259	8.14025	55.0059	46.8657	39	1	1	1	1	0	0	1	1	1	1	1	1
262	9.41445	69.2689	59.8545	39	1	1	1	1	1	1	2	2	2	2	2	2
271	7.79446	53.9048	46.1103	39	1	1	1	1	1	1	0	0	0	0	0	0
278	7.96908	62.2374	54.2683	39	2	2	2	2	2	2	1	1	1	1	1	0
286	9.33128	37.9269	28.5956	39	2	2	2	2	1	1	1	1	1	1	1	1
290	8.92159	29.635	20.7134	39	0	0	0	0	0	0	2	2	2	2	2	2
2	10.2453	39.4452	29.1999	40	1	1	1	1	1	1	0	0	0	0	0	0
3	7.5986	42.8719	35.2733	40	2	2	2	2	2	2	0	0	0	0	0	0
19	5.65931	38.1544	32.4951	40	2	2	2	2	2	2	1	1	1	1	1	1
41	7.58569	56.6002	49.0146	40	2	2	2	2	2	2	2	2	2	2	2	2
42	7.58428	40.68	33.0957	40	2	2	2	2	2	2	1	1	1	1	1	1
153	7.43999	47.1855	39.7455	40	1	1	1	1	1	1	1	1	1	1	1	1
165	9.00802	51.8914	42.8834	40	2	2	2	2	2	2	1	1	1	1	1	1
182	6.89701	55.4224	48.5254	40	2	2	2	2	2	2	2	2	2	2	2	2
183	6.57392	35.5616	28.9877	40	1	1	1	1	1	1	1	1	1	1	1	1
214	6.71303	40.1942	33.4812	40	1	1	1	1	1	1	1	1	1	1	1	1
231	8.63587	64.2271	55.5912	40	2	2	2	2	2	2	0	0	0	0	0	0
238	6.42443	39.0482	32.6238	40	2	2	2	2	2	2	2	2	2	2	2	2
251	9.26961	57.7869	48.5173	40	2	2	2	2	2	2	0	0	0	0	0	0
298	6.1542	49.3027	43.1485	40	1	1	1	0	0	0	2	2	2	2	2	2
305	6.38584	57.154	50.7681	40	2	2	2	2	2	2	1	1	1	2	2	2
228	9.09482	34.3834	25.2885	41	2	2	2	2	2	2	2	2	2	2	2	2
236	8.35756	54.4068	46.0492	41	2	2	2	2	2	2	1	1	1	1	1	1
38	5.78168	54.3259	48.5442	42	2	2	2	2	2	1	1	1	1	1	1	1
71	9.24729	55.3506	46.1033	42	2	1	1	1	1	1	1	1	1	1	1	1
122	8.86091	48.3378	39.4768	42	1	1	1	1	1	1	1	1	1	1	1	1
140	8.52806	61.5208	52.9928	42	1	1	1	1	1	1	1	1	1	1	1	1
162	9.242	55.9801	46.7381	42	1	1	1	1	1	1	1	1	1	1	1	1
166	7.53216	56.7461	49.2139	42	1	2	2	2	2	2	1	1	1	1	1	1
279	10.1496	47.0754	36.9259	42	1	1	1	1	1	1	1	1	1	1	1	1
280	15.0593	47.3738	32.3145	42	1	1	1	1	1	1	2	2	2	2	2	2
288	8.80727	47.9315	39.1242	42	1	1	1	1	1	1	0	0	0	0	0	0
8	11.3176	35.9036	24.586	43	2	2	2	2	2	2	2	2	2	2	2	2
17	12.3524	62.7932	50.4408	43	1	1	1	1	1	1	0	0	0	0	0	0
53	7.7385	51.7847	44.0462	43	2	2	2	2	2	2	2	2	2	2	2	2
168	9.94696	45.0755	35.1285	43	2	2	2	2	2	2	1	1	1	1	1	1
257	8.37891	62.6002	54.2213	43	2	2	2	2	2	2	1	0	0	0	0	0
268	6.43362	44.6574	38.2238	43	2	2	2	2	2	2	2	2	2	2	2	2
294	8.21901	44.9453	36.7263	43	1	1	1	1	1	1	2	2	2	2	2	2
13	8.61493	73.2368	64.6219	44	2	2	2	2	2	2	1	1	1	1	1	1
37	6.13946	46.6807	40.5412	44	2	2	2	2	2	2	2	1	1	1	1	1
79	10.6782	64.8865	54.2083	44	2	2	2	2	2	2	1	1	1	1	1	1
109	9.8446	64.3405	54.4959	44	1	1	1	1	1	1	1	1	1	1	1	1
125	9.2678	59.7612	50.4934	44	2	2	2	2	2	2	0	0	0	0	0	0
145	9.92023	51.3344	41.4141	44	2	2	2	2	2	2	0	0	0	0	0	0
156	11.5281	44.4248	32.8967	44	2	2	2	2	2	2	1	1	1	0	0	0
70	10.5642	63.9914	53.4271	45	1	1	1	1	1	1	2	2	2	2	2	2
92	10.3971	57.5904	47.1933	45	1	1	1	1	1	1	2	2	2	2	2	2
159	9.55612	62.169	52.6129	45	2	2	2	2	2	2	2	2	2	2	2	2
234	6.72738	77.1272	70.3998	45	2	2	2	2	2	2	2	2	2	2	2	2
252	7.816	75.1679	67.3519	45	2	2	2	2	2	2	2	2	2	2	2	2
260	6.8749	57.4924	50.6175	45	1	1	1	1	1	1	1	1	1	1	1	1
292	8.02379	58.2828	50.259	45	1	2	2	2	2	2	2	2	2	2	2	2
55	6.12956	61.8524	55.7228	46	2	2	2	2	2	2	2	2	2	2	2	2
104	10.5928	40.8096	30.2168	46	2	2	2	2	2	2	1	1	1	1	1	1
247	9.00502	56.5132	47.5081	46	2	2	2	2	2	2	1	1	1	1	1	1
146	8.49694	57.9023	49.4054	47	2	2	2	2	2	2	2	2	2	2	2	2
158	7.43625	66.816	59.3797	47	2	2	2	2	2	2	2	2	2	2	2	2
220	6.30424	63.1678	56.8636	47	2	2	2	2	1	1	1	1	1	1	1	1
226	6.84181	61.7919	54.9501	47	2	2	2	2	2	2	1	1	1	1	1	1
255	5.85389	67.264	61.4101	47	2	2	2	2	2	2	2	2	2	2	2	2
269	8.06393	47.6242	39.5603	47	2	2	2	2	2	2	0	0	0	0	0	0
124	9.63908	66.3607	56.7216	48	2	2	2	2	2	2	1	1	1	1	1	1
284	9.30587	60.6539	51.348	48	2	2	2	2	2	2	1	1	1	1	1	1
186	8.01526	63.3712	55.3559	49	2	2	2	2	2	2	0	0	0	0	0	0
264	6.03481	73.4928	67.458	49	2	2	2	2	2	2	1	1	1	1	1	1
295	8.34175	50.27	41.9282	49	1	1	1	1	1	1	2	2	2	2	2	1
296	8.17784	42.213	34.0351	49	1	1	1	1	1	1	1	1	1	1	1	1
15	6.89795	79.0767	72.1788	51	2	2	2	2	2	2	1	1	1	1	1	1
78	9.48972	47.3226	37.8328	51	2	2	2	2	2	2	0	0	0	0	0	0
86	9.90821	59.1003	49.1921	51	2	2	2	2	2	2	1	1	1	1	1	1
97	10.5327	64.5605	54.0278	52	2	2	2	2	2	2	0	0	0	0	0	0
254	6.54067	57.1696	50.6289	52	2	1	2	1	1	1	1	1	1	1	1	1
138	11.1773	73.6185	62.4412	53	2	2	2	2	2	2	2	1	1	1	1	1
243	8.41887	48.6233	40.2044	53	2	2	2	2	2	2	2	2	2	2	2	2
213	8.99374	52.1415	43.1477	55	2	2	2	2	2	2	0	0	0	1	1	1
133	9.32843	72.9786	63.6502	56	2	2	2	2	2	2	0	0	0	0	0	0
291	9.08311	97.4439	88.3608	57	2	2	2	2	2	2	2	2	2	2	2	2
6	12.3143	71.1542	58.8399	60	2	2	2	2	2	2	1	1	1	1	1	1
7	8.85168	74.4116	65.5599	66	2	2	2	2	2	2	2	2	2	2	2	2
176	11.3897	92.8842	81.4945	75	2	2	2	2	2	2	2	2	2	2	2	2
ZJU196	2.36048	2.781	0.420518	2.9	0	0	0	0	0	0	0	0	0	0	0	0
ZJU076	6.45	69.27	62.82	62.8	2	2	2	2	2	2	2	2	2	2	2	2
Green and red indicate homozygous segments from sensitive and tolerant parents, respectively. Yellow indicates heterozygous segments. The sidebars (on the left) represent the root traits of F2 individuals: primary root length (P.R.L.), total root system (T.R.S.), lateral root system (L.R.S.), and the number of lateral roots (NLR). The sin-gle nucleotide polymorphism (SNP) data are arranged in asc…

## Sheet: Table S4
Table S4. Summary of Illumina transcriptome reads mapped to the reference genome
Samples	Clean reads	Clean bases (G)	GC content (%)	Q30(%)	Q20(%)	UMI2Clean (%)	Dedup2MappedUMI (%)	Deduped ratio(%)
CK_76_1	45499924	6.82	45.23	87.98	95.41	95.63	78.58	21.42
CK_76_2	45277094	6.79	45	88.23	95.55	95.57	77.63	22.37
CK_76_3	40711088	6.11	45.19	87.26	95.13	95.35	78.2	21.8
CK_76_4	42429866	6.36	44.98	87.26	95.13	95.36	79.08	20.92
DR_76_1	41256852	6.19	45.04	87.3	95.17	95.42	77.34	22.66
DR_76_2	43223290	6.48	44.95	87.3	95.16	95.41	77.89	22.11
DR_76_3	45704128	6.86	44.92	87.31	95.16	95.39	77.31	22.69
DR_76_4	42276828	6.34	44.77	87.26	95.14	95.53	78.1	21.9
CK_196_1	50112912	7.52	44.72	87.37	95.2	95.5	79.08	20.92
CK_196_2	39534516	5.93	44.83	87.49	95.28	95.78	78.65	21.35
CK_196_3	45170350	6.78	44.8	87.37	95.2	95.5	78.72	21.28
CK_196_4	41806266	6.27	44.83	87.15	95.08	95.32	79.11	20.89
DR_196_1	42912310	6.44	44.87	88.35	95.67	95.96	77.75	22.25
DR_196_2	43480678	6.52	44.83	88.09	95.52	95.82	78.98	21.02
DR_196_3	39373620	5.91	44.8	87.56	95.3	95.7	78.46	21.54
DR_196_4	44250048	6.64	44.75	87.53	95.31	95.67	77.8	22.2
Note: CK_76_1, CK_76_2, CK_76_3 and CK_76_4, DR_76_1, DR_76_2, DR_76_3, DR_76_4 represent three biological replicates of control samples and drought stress samples of ZJU076 parent, respectively; CK_76_1, CK_196_2, CK_196_3 and CK_196_4, DR_196_1, DR_196_2, DR_196_3, DR_196_4 represent three biological replicates of control samples and drought stress samples of ZJU196 parent, respectively.

## Sheet: Table S5
Table S5. Statistics of transcriptome sequencing results
Sample name	UMI reads	UMI mapped	Multiple mapped	Uniquely mapped
CK_76_1	43513554	40278277 (92.56%)	731502 (1.68%)	39546775 (90.88%)
CK_76_2	43269982	40091959 (92.66%)	770423 (1.78%)	39321536 (90.87%)
CK_76_3	38817658	36057307 (92.89%)	750970 (1.93%)	35306337 (90.95%)
CK_76_4	40460546	37633193 (93.01%)	653157 (1.61%)	36980036 (91.4%)
DR_76_1	39365958	36537637 (92.82%)	717285 (1.82%)	35820352 (90.99%)
DR_76_2	41240266	38239611 (92.72%)	638492 (1.55%)	37601119 (91.18%)
DR_76_3	43595204	40369974 (92.6%)	770483 (1.77%)	39599491 (90.83%)
DR_76_4	40385254	37344733 (92.47%)	688185 (1.7%)	36656548 (90.77%)
CK_196_1	47858794	46339601 (96.83%)	764540 (1.6%)	45575061 (95.23%)
CK_196_2	37866998	36739244 (97.02%)	605248 (1.6%)	36133996 (95.42%)
CK_196_3	43139726	41699547 (96.66%)	833203 (1.93%)	40866344 (94.73%)
CK_196_4	39850766	38460489 (96.51%)	597230 (1.5%)	37863259 (95.01%)
DR_196_1	41179336	39897643 (96.89%)	791876 (1.92%)	39105767 (94.96%)
DR_196_2	41661238	40378797 (96.92%)	755835 (1.81%)	39622962 (95.11%)
DR_196_3	37680276	36542044 (96.98%)	490502 (1.3%)	36051542 (95.68%)
DR_196_4	42334376	40984854 (96.81%)	799181 (1.89%)	40185673 (94.92%)
ZJU076_Average				37604024.25 (90.98375)
ZJU196_Average				39425575.5 9 (95.1325)

## Sheet: Table S6
Table S6. Gene ontology (GO) enrichment analysis of differentially expressed genes (DEGs) in CK_76 vs DR_76. and CK_196 vs DR_196.
Treatment	GO_accession	Description	Corrected_pValue	DEG_item	DEG_list	Bg_item	Bg_list	Up	Down
CK_76 vs DR_76	Biological process
	GO:0055114	oxidation-reduction process	2.7691e-05	234	1608	1582	15286	116	118
	GO:0044262	cellular carbohydrate metabolic process	0.00011214	36	1608	149	15286	22	14
	GO:0006979	response to oxidative stress	0.0053821	26	1608	101	15286	18	8
	GO:0005984	disaccharide metabolic process	0.009993	12	1608	33	15286	7	5
	GO:0044710	single-organism metabolic process	0.009993	398	1608	3196	15286	198	200
	GO:0005975	carbohydrate metabolic process	0.025514	117	1608	812	15286	60	57
	GO:0006073	cellular glucan metabolic process	0.03919	19	1608	86	15286	14	5
	GO:0044042	glucan metabolic process	0.03919	19	1608	86	15286	14	5
	Cellular component
	GO:0005618	cell wall	0.0028756	24	1608	86	15286	18	6
	GO:0030312	external encapsulating structure	0.0028756	29	1608	115	15286	23	6
	GO:0048046	apoplast	0.012894	11	1608	27	15286	10	1
	Molecular function
	GO:0003824	catalytic activity	1.445e-07	913	1608	7602	15286	453	460
	GO:0020037	heme binding	8.9349e-06	74	1608	347	15286	39	35
	GO:0046906	tetrapyrrole binding	3.5254e-05	74	1608	364	15286	39	35
	GO:0016491	oxidoreductase activity	7.1235e-05	240	1608	1659	15286	119	121
	GO:0004866	endopeptidase inhibitor activity	0.00011214	25	1608	75	15286	2	23
	GO:0061135	endopeptidase regulator activity	0.00011214	25	1608	75	15286	2	23
	GO:0004857	enzyme inhibitor activity	0.00015175	42	1608	174	15286	15	27
	GO:0030414	peptidase inhibitor activity	0.00015175	25	1608	78	15286	2	23
	GO:0061134	peptidase regulator activity	0.00015175	25	1608	78	15286	2	23
	GO:0016684	oxidoreductase activity, acting on peroxide as acceptor	0.00021489	30	1608	108	15286	21	9
	GO:0004601	peroxidase activity	0.0002163	29	1608	103	15286	21	8
	GO:0016209	antioxidant activity	0.0028412	36	1608	158	15286	23	13
	GO:0004553	hydrolase activity, hydrolyzing O-glycosyl compounds	0.0037529	75	1608	436	15286	40	35
	GO:0016798	hydrolase activity, acting on glycosyl bonds	0.0053821	78	1608	464	15286	41	37
	GO:0004867	serine-type endopeptidase inhibitor activity	0.009993	14	1608	40	15286	2	12
	GO:0016762	xyloglucan:xyloglucosyl transferase activity	0.012894	11	1608	27	15286	10	1
	GO:0004185	serine-type carboxypeptidase activity	0.01901	12	1608	33	15286	7	5
	GO:0030234	enzyme regulator activity	0.020711	55	1608	310	15286	24	31
	GO:0016705	oxidoreductase activity, acting on paired donors, with incorporation or reduction of molecular oxygen	0.025514	58	1608	335	15286	23	35
	GO:0098772	molecular function regulator	0.03919	63	1608	386	15286	30	33
CK_196 vs DR_196	Biological process
	GO:0055114	oxidation-reduction process	4.7422e-05	512	4010	1582	15286	252	260
	GO:0044710	single-organism metabolic process	0.0029873	953	4010	3196	15286	467	486
	GO:0008152	metabolic process	0.0056931	2304	4010	8258	15286	1209	1095
	GO:0007018	microtubule-based movement	0.0089991	31	4010	57	15286	29	2
	GO:0005976	polysaccharide metabolic process	0.0097478	52	4010	117	15286	30	22
	GO:0006542	glutamine biosynthetic process	0.010545	8	4010	8	15286	6	2
	GO:0044699	single-organism process	0.014477	1639	4010	5790	15286	844	795
	GO:0044264	cellular polysaccharide metabolic process	0.01859	44	4010	97	15286	27	17
	GO:0006073	cellular glucan metabolic process	0.01859	40	4010	86	15286	26	14
	GO:0044042	glucan metabolic process	0.01859	40	4010	86	15286	26	14
	GO:0006629	lipid metabolic process	0.019847	212	4010	625	15286	91	121
	GO:0044262	cellular carbohydrate metabolic process	0.024677	61	4010	149	15286	34	27
	GO:0008150	biological_process	0.041785	3017	4010	11135	15286	1588	1429
	Cellular component
	GO:0048046	apoplast	0.00014015	20	4010	27	15286	16	4
	GO:0030312	external encapsulating structure	0.00063752	55	4010	115	15286	41	14
	GO:0005618	cell wall	0.0025632	43	4010	86	15286	32	11
	Molecular function
	GO:0016491	oxidoreductase activity	4.7422e-05	534	4010	1659	15286	258	276
	GO:0016762	xyloglucan:xyloglucosyl transferase activity	0.00014015	20	4010	27	15286	16	4
	GO:0020037	heme binding	0.00045087	134	4010	347	15286	77	57
	GO:0003777	microtubule motor activity	0.0018244	30	4010	50	15286	29	1
	GO:0046906	tetrapyrrole binding	0.0054051	134	4010	364	15286	77	57
	GO:0008017	microtubule binding	0.0054051	46	4010	97	15286	45	1
	GO:0003824	catalytic activity	0.010545	2154	4010	7602	15286	1136	1018
	GO:0015631	tubulin binding	0.01388	50	4010	113	15286	46	4
	GO:0004356	glutamate-ammonia ligase activity	0.019847	10	4010	12	15286	8	2
	GO:0016211	ammonia ligase activity	0.019847	10	4010	12	15286	8	2
	GO:0016880	acid-ammonia (or amide) ligase activity	0.019847	10	4010	12	15286	8	2
	GO:0016773	phosphotransferase activity, alcohol group as acceptor	0.032366	363	4010	1118	15286	231	132
	GO:0003774	motor activity	0.043224	37	4010	80	15286	32	5
	GO:0005506	iron ion binding	0.045212	111	4010	310	15286	50	61

## Sheet: Table S7
Table S7. The significant Kyoto Encyclopedia of Genes and Genomes (KEGG) pathways associated with drought tolerance
#Term	ID	Input number	Background number	P-Value	Corrected P-Value (qvalue)
CK_76vsDR_76_all.DEG_KEGG_pat
Wnt signaling pathway	ame04310	31	54	1.01795e-06	9.26338e-05
Starch and sucrose metabolism	ame00500	14	19	0.000157023	0.00714453
Fatty acid degradation	ame00071	15	23	0.000241649	0.00733002
Phototransduction - fly	ame04745	13	24	0.00221226	0.0364065
Drug metabolism - cytochrome P450	ame00982	7	7	0.00240043	0.0364065
Retinol metabolism	ame00830	7	7	0.00240043	0.0364065
CK_196vsDR_196_all.DEG_KEGG_pat
NO KEGG terms were detected with Corrected P-Value (qvalue) ≤ 0.05

## Sheet: Table S8
Table S8. The differentially expressed genes (DEGs) within the qNLR_Dr. Chr01 and qNLR_Dr. Chr02 (p < 0.05)
CK_196 vs DR_196			CK_76 vs DR_76
Gene_id	log2 Fold Change	pval	log2 Fold Change	pval
The DEGs within the qNLR.Chr01
Cla97C01G018410	-1.0905	0.0023262	-1.4457	1.18e-07
Cla97C01G018420	-2.7938	1.36e-06	-1.6694	9.13e-15
Cla97C01G018460	3.0714	0.0048509	0.62563	0.046568
Cla97C01G018500	0.73058	1.93e-05	0.40858	0.008423
Cla97C01G018520	-0.7691	0.015201	-0.94341	0.00030902
Cla97C01G018900	-3.9321	1.15e-14	-2.6964	7.23e-10
Cla97C01G019010	-0.97865	1.91e-08	-0.73811	6.1e-06
Cla97C01G019110	-0.70401	4.64e-05	-0.45291	0.0052989
Cla97C01G019210	-1.5985	4.36e-09	-1.4663	2.15e-10
Cla97C01G019310	-0.71657	0.0026651	1.4869	0.0034265
Cla97C01G019320	0.50376	0.0060879	0.41461	0.043303
Cla97C01G019330	1.0626	1.34e-05	-0.66133	0.03773
Cla97C01G019360	-1.4704	0.0076441	-0.87062	0.0039782
Cla97C01G019440	0.58804	0.00085551	-0.50266	0.0039548
Cla97C01G019450	1.7251	2.35e-09	1.628	1.04e-12
Cla97C01G019560	-1.4076	1.94e-05	-0.41131	0.014371
Novel00143	-0.6067	0.0015641	0.44708	0.044482
The DEGs within the qNLR.Chr02
Cla97C02G030990	-1.1521	2.3788e-11	-0.45458	0.0037606
Cla97C02G031000	-1.4014	3.7325e-06	-1.2579	6.5172e-11
Cla97C02G031080	0.39381	0.031347	0.57348	0.00066312
Cla97C02G031190	-0.40449	0.032316	-1.1825	2.4012e-06
Cla97C02G031200	-2.1236	4.1584e-06	-2.2778	0.0029347
Cla97C02G031210	-1.1148	0.0050786	-1.502	0.007563
Cla97C02G031380	0.53362	0.0034367	0.40145	0.013787
Cla97C02G031650	0.53564	0.0034144	0.36123	0.021953
Cla97C02G031710	0.96498	5.9574e-06	0.79641	1.3087e-05
Cla97C02G031810	0.86077	0.0048926	0.74589	0.0011338

## Sheet: Table S9
Table S9. The nonsynonymous SNPs in the candidate genes and their annotations
Gene ID	Nonsynonymous SNV	Annotation
Cla97C01G018410	1	Protein of unknown function (DUF581)
Cla97C01G018420	1	inositol-3-phosphate synthase
Cla97C01G018460	1	L-ascorbate oxidase
Cla97C01G018500	5	U-box domain-containing 4-like protein
Cla97C01G018520	1	Unknown protein
Cla97C01G018900	2	Late embryogenesis abundant protein
Cla97C01G019010	2	zinc-finger homeodomain protein 2
Cla97C01G019110	2	Plant/F18B3-190 protein, putative
Cla97C01G019210	2	Heavy-metal-associated domain-containing family protein (HIPPs)
Cla97C01G019310	4	Phosphatidylinositol transfer-like protein II
Cla97C01G019320	2	Transcription factor protein (bHLH)
Cla97C01G019330	1	bZIP transcription factor 53-like
Cla97C01G019360	−	Peroxidase

## Sheet: Table S10
Table S10. 38 accessions phenotyped at the post-germination stage under 15 % PEG in pouches
Accession ID	Type	Accession Name	Origin
ZJU001	CL_cultivar (Breeding line)	XFM	East Asia
ZJU003	CL_cultivar (Breeding line)	LFM	East Asia
ZJU004	CL_cultivar (Breeding line)	LFF	East Asia
ZJU009	CL_cultivar	JYDB1	Northwestern china
ZJU010	CL_cultivar	LZDB1	Northwestern china
ZJU011	CL_cultivar (Breeding line)	happy0712	Southeast china
ZJU012	CL_landrace	PYZKK	Northwestern china
ZJU022	CL_landrace	LZHP	Northwestern china
ZJU024		ZXG00120	Northern china
ZJU026	CL_landrace	LP	Northern china
ZJU030	CL_landrace	TJ	Northern china
ZJU033	CL_cultivar	DHBJL	East Asia
ZJU034	CL_landrace	KKTWZ	Northwestern china
ZJU046	CL_landrace	JZG	China
ZJU048	CL_cultivar	XZ1	Northern china
ZJU054	CL_landrace	HBJ	Northern china
ZJU059	CL_landrace	SJT	Northern china
ZJU060	CL_landrace	THP	China
ZJU062	CL_landrace	HZG	Russia
ZJU064	CL_landrace	SBD	Northern china
ZJU065	CL_landrace	HRXG	China
ZJU067	CL_landrace	SBG	Northern china
ZJU076		zxg01466	Africa
ZJU077	C. amarus	PI 299378	Africa
ZJU078		zxg00623	Africa
ZJU087	C. amarus	PI 485581	Africa (Botswana)
ZJU088		zxg00284	Africa
ZJU125		PI 278013	Africa
ZJU145	CL_cultivar	NXHZGFL	China
ZJU147	CL_cultivar	HTW	Northern china
ZJU162	CL_cultivar	387-22-26-ld2-4-ld2-2	China
ZJU165		W11	China
ZJU168		WM578父F	China
ZJU170		W15	China
ZJU179		J026	China
ZJU184	CL_cultivar	HMRM	East Asia
ZJU191	CL_cultivar	XQ	East Asia
ZJU196	CL_cultivar	XUDH	East Asia
Note: CL indicates Citrullus lanatus

[truncated: 1 more sheets: Table S11]
